# Supplementary material for: Clinical, Dermoscopic, and Histological Characteristics of Melanoma Patients According to the Age Groups: A Retrospective Observational Study
Source: Life (Basel). 2023 Jun 12;13(6):1369. doi: 10.3390/life13061369 (PMC10305549; doi:10.3390/life13061369)
Supplement: Supplementary file 1 [file life-13-01369-s001.zip]

Archive with 1 entries (1 files):
- life-2375901-supplementary.pdf
